# Supplementary material for: Paeonol Disrupts the Integrity of Aspergillus flavus Cell Walls via Releasing Surface Proteins, Inhibiting the Biosynthesis of β-1,3-Glucan and Promoting the Degradation of Chitin, and an Identification of Cell Surface Proteins
Source: Foods. 2021 Dec 1;10(12):2951. doi: 10.3390/foods10122951 (PMC8700735; doi:10.3390/foods10122951)
Supplement: Supplementary file 1 [file foods-10-02951-s001.zip]

Archive with 1 entries (1 files):
- foods-1450799-supplementary.pdf
